# Supplementary material for: Skeletal Muscle Cells Derived from Induced Pluripotent Stem Cells: A Platform for Limb Girdle Muscular Dystrophies
Source: Biomedicines. 2022 Jun 16;10(6):1428. doi: 10.3390/biomedicines10061428 (PMC9220148; doi:10.3390/biomedicines10061428)
Supplement: Supplementary file 1 [file biomedicines-10-01428-s001.zip]

Archive with 4 entries (3 files):
- biomedicines-1725818-supplementary/
- biomedicines-1725818-supplementary/Movie S1.mp4
- biomedicines-1725818-supplementary/Movie S2.mp4
- biomedicines-1725818-supplementary/Supplementary Figures and Tables.pdf
